# Supplementary material for: Cynomolgus monkey’s retina volume reference database based on hybrid deep learning optical coherence tomography segmentation
Source: Sci Rep. 2023 Apr 9;13:5797. doi: 10.1038/s41598-023-32739-6 (PMC10083168; doi:10.1038/s41598-023-32739-6)
Supplement: Supplementary file 1 — Supplementary Information. [file 41598_2023_32739_MOESM1_ESM.csv]

summary of all results of the current study
Sex	Origin	Eye type	Z1	Z2	Z3	Q1	Q2	Q3	Q4	S2	S3	S4	S5	S6	S7	S8	S9
male	Mauritius	right	0.186380774	0.762976963	1.33209671	0.563879169	0.587280606	0.575641749	0.554237565	0.19183345	0.191435767	0.19805498	0.181652765	0.326683343	0.34974012	0.328866181	0.326807066
male	Mauritius	left	0.186517237	0.748477347	1.313432852	0.549823154	0.577722617	0.568883183	0.551592767	0.182943481	0.190772941	0.192309483	0.182451442	0.323148644	0.339947022	0.326765561	0.323571625
male	Mauritius	right	0.213719917	0.777701565	1.275932713	0.567746863	0.57696636	0.559002416	0.563189897	0.197497824	0.196574115	0.19134856	0.192281066	0.31341893	0.327195393	0.31675308	0.31856531
male	Mauritius	left	0.210506583	0.78632909	1.312820281	0.579372381	0.585628231	0.581849037	0.562329319	0.201957533	0.195288908	0.201627313	0.187455337	0.32568943	0.337338886	0.326276489	0.323515476
male	Mauritius	right	0.2216187	0.784199225	1.394090515	0.612007503	0.603421025	0.60608859	0.577985915	0.194326835	0.204607906	0.188172787	0.197091697	0.358629375	0.344837497	0.363907749	0.326715893
male	Mauritius	left	0.221078052	0.77396748	1.36186362	0.591054516	0.596073192	0.59976072	0.569599056	0.188502132	0.20128446	0.191189232	0.192991656	0.35378772	0.338930124	0.346280376	0.3228654
male	Mauritius	right	0.192897798	0.782043423	1.41443993	0.602913564	0.602310708	0.610384097	0.573398034	0.192816331	0.202804198	0.190266411	0.196156482	0.359375817	0.351286134	0.373290397	0.330487583
male	Mauritius	left	0.204869262	0.796826004	1.363869936	0.58835127	0.6130137	0.58997874	0.573812538	0.20172282	0.205995972	0.19504602	0.194061192	0.332512986	0.354296046	0.346550958	0.330509946
male	Mauritius	right	0.199717082	0.815475285	1.417930579	0.60809212	0.627742962	0.599714929	0.597148005	0.210175562	0.206541978	0.201798372	0.196959373	0.346144478	0.369732427	0.351148245	0.350905428
male	Mauritius	left	0.19562198	0.796571617	1.40322926	0.590058696	0.616007254	0.594911347	0.594030587	0.196595898	0.205293407	0.197595222	0.197087091	0.345046379	0.361442074	0.347502346	0.34923846
female	Mauritius	right	0.190054597	0.720796457	1.33042291	0.578163859	0.570774793	0.557797084	0.534147185	0.181500551	0.18950062	0.168791684	0.181003602	0.345021314	0.334968273	0.34376672	0.306666603
female	Mauritius	left	0.185891628	0.7086823	1.315213003	0.573267687	0.561511984	0.549503734	0.525112484	0.179545341	0.186730739	0.166429138	0.175977082	0.342226992	0.328964148	0.340393982	0.30362788
female	Mauritius	right	0.218813297	0.79621543	1.403658073	0.618793983	0.609818316	0.610483181	0.579177806	0.195510618	0.208467362	0.192194405	0.200043046	0.367588826	0.34636182	0.362456399	0.327251028
female	Mauritius	left	0.223465466	0.80048505	1.393436642	0.616957957	0.612383023	0.609003992	0.578632851	0.196810455	0.210543284	0.192235521	0.200895791	0.36413265	0.344083202	0.362142153	0.323078636
female	Mauritius	left	0.208061488	0.777062057	1.454440879	0.620750669	0.631663655	0.607516555	0.579257744	0.188674543	0.214951185	0.178748958	0.19468737	0.376376423	0.362368601	0.379500735	0.33619512
female	Mauritius	right	0.200739491	0.7292883	1.378769679	0.584257967	0.582159566	0.581332239	0.560686683	0.173715999	0.193895244	0.172783377	0.18889368	0.363444527	0.338226111	0.356622844	0.320476197
female	Mauritius	left	0.203537359	0.733612961	1.382620508	0.593102839	0.594486731	0.575052079	0.556760643	0.178604747	0.198490667	0.16861666	0.187900888	0.361338605	0.343302887	0.357931524	0.320047492
female	Mauritius	right	0.209981148	0.75105342	1.363686012	0.585408876	0.592858188	0.57809154	0.567988044	0.178321572	0.2060292	0.170403012	0.196299636	0.35131278	0.33386262	0.358087548	0.320423064
female	Mauritius	left	0.208830024	0.75002694	1.36309212	0.58736652	0.59048262	0.578487468	0.565231212	0.177793668	0.205024716	0.170820936	0.19638762	0.354018288	0.331816992	0.359326656	0.317930184
male	Asian	right	0.185422714	0.788162853	1.423383539	0.595672407	0.604856027	0.603504518	0.592393334	0.200710284	0.192180263	0.207434599	0.187837707	0.358504593	0.359878258	0.354018023	0.350982665
male	Asian	right	0.177875632	0.761967925	1.368413278	0.561750267	0.587633918	0.594044149	0.564243747	0.189967909	0.18616149	0.204972925	0.180865602	0.336950862	0.350422277	0.347432307	0.333607833
male	Asian	left	0.186069017	0.77741744	1.36952524	0.581563311	0.591782353	0.589883911	0.569163772	0.202070171	0.188130182	0.204348301	0.182868786	0.339582464	0.351146688	0.344247207	0.334548881
male	Asian	right	0.21037064	0.802769604	1.406066669	0.61691717	0.612834163	0.604063258	0.584787432	0.220099287	0.189270063	0.212195391	0.181204863	0.347146337	0.36693632	0.342982678	0.349001333
male	Asian	right	0.203007919	0.782737001	1.377772715	0.596749881	0.600914428	0.595409315	0.569806692	0.206106605	0.18925063	0.206623053	0.180756713	0.346712252	0.355821512	0.342294976	0.332943975
male	Asian	left	0.201751259	0.78658277	1.387235746	0.600686075	0.606919776	0.598920779	0.568436325	0.20314143	0.193884659	0.20816149	0.181395191	0.356865607	0.355089278	0.342335015	0.332945847
male	Asian	right	0.189938372	0.784058788	1.361127533	0.584804581	0.592355742	0.594520545	0.562930838	0.207277315	0.189097074	0.208108353	0.179576045	0.334200428	0.352298591	0.341300161	0.333328351
male	Asian	left	0.190543696	0.776353731	1.350529232	0.579777314	0.594397428	0.588590421	0.554148509	0.206548874	0.188337854	0.205420304	0.176046698	0.327911214	0.354011966	0.338519775	0.330086277
male	Asian	right	0.203836515	0.792507545	1.357788403	0.582161501	0.605838533	0.595015062	0.570455382	0.204156475	0.194237719	0.208360086	0.185753265	0.336774332	0.352970923	0.340702116	0.327341032
male	Asian	left	0.218193806	0.837144233	1.40362662	0.621178575	0.629887727	0.613070054	0.59427611	0.221681342	0.206665562	0.214318766	0.194478562	0.345246675	0.365658447	0.347697638	0.34502386
male	Asian	right	0.159981167	0.761774769	1.359683362	0.573659183	0.589187619	0.551961121	0.566039927	0.195120199	0.193600986	0.18677033	0.186283254	0.350601714	0.344594448	0.336685266	0.327801934
male	Asian	left	0.210329067	0.83615585	1.363588052	0.609503624	0.604838449	0.604125301	0.591090545	0.224770309	0.198255079	0.217876547	0.195253915	0.33253486	0.351591753	0.33720994	0.342251499
male	Asian	right	0.170653593	0.768756893	1.422742763	0.579129373	0.593689459	0.600025275	0.588750428	0.191504799	0.184800231	0.207003524	0.185448339	0.353610068	0.360672213	0.355587916	0.352872566
male	Asian	left	0.154001237	0.741430399	1.40481069	0.55336637	0.589779107	0.570956734	0.585558332	0.177044385	0.184835707	0.192330434	0.187219874	0.351932752	0.35509263	0.349833773	0.347951535
male	Asian	right	0.16118597	0.705551362	1.313225009	0.561108513	0.534763507	0.556949479	0.526472185	0.182516063	0.170921586	0.181740424	0.170373289	0.345868475	0.316554641	0.343447944	0.307353948
male	Asian	left	0.157715397	0.684089314	1.271317614	0.516730593	0.533145021	0.54403501	0.518600591	0.166124278	0.169204275	0.180986485	0.167774276	0.323693009	0.315051906	0.331185223	0.301387475
male	Asian	right	0.208724363	0.86834207	1.518539859	0.644901181	0.657237585	0.657863345	0.635011944	0.22558635	0.208936674	0.229821402	0.203997643	0.377009009	0.388328554	0.381165841	0.372036455
male	Asian	left	0.222201329	0.882798414	1.506230498	0.654276874	0.659484296	0.663179188	0.633717282	0.231978749	0.211278708	0.234247543	0.205293414	0.373583884	0.386915748	0.375874286	0.36985658
female	Asian	right	0.226136362	0.731232349	1.284654617	0.570799199	0.56911283	0.569275765	0.532371171	0.179325369	0.192596359	0.178339617	0.180971004	0.334072115	0.321298075	0.332157639	0.297126788
female	Asian	left	0.230388944	0.73524053	1.275334781	0.568713642	0.570489624	0.56594376	0.535312133	0.181793822	0.194046473	0.176025952	0.183374284	0.32680525	0.319399892	0.333184124	0.295945515
female	Asian	right	0.18331464	0.67604697	1.355620631	0.574667419	0.567166784	0.54136548	0.531408625	0.163371602	0.185514239	0.151141828	0.176019301	0.3621201	0.336568083	0.34700885	0.309923599
female	Asian	left	0.182207508	0.679793621	1.35345036	0.567218108	0.562877565	0.55772317	0.527273378	0.161054691	0.184766375	0.158041239	0.175931317	0.360448404	0.333364	0.353094409	0.306543547
male	Asian	right	0.20393598	0.763554659	1.405477282	0.597081527	0.60442217	0.598856519	0.572216606	0.1798683	0.202928146	0.181628249	0.199129965	0.370160914	0.350846601	0.361977903	0.322491866
male	Asian	left	0.20687246	0.778830468	1.416849572	0.608966873	0.609465624	0.610829395	0.572893166	0.187436766	0.205843786	0.186626296	0.198923619	0.372309642	0.353146703	0.36785985	0.323533377
male	Asian	left	0.211764869	0.782262223	1.348123375	0.590551038	0.602731606	0.586783069	0.561663282	0.197552801	0.201295481	0.192941887	0.190472055	0.337464961	0.349502228	0.342016869	0.319139317
male	Asian	right	0.203166092	0.804460662	1.335123764	0.574015212	0.605500439	0.599395145	0.563387478	0.202279694	0.201746046	0.212011984	0.188422938	0.328003524	0.351266955	0.331277771	0.324575515
male	Asian	left	0.201528969	0.802633596	1.333405237	0.575426213	0.599603177	0.590295996	0.571781127	0.200190326	0.200588301	0.209515598	0.192339371	0.332336022	0.346066149	0.326158369	0.328844698
male	Asian	right	0.236162313	0.844682963	1.379482285	0.599069415	0.643124365	0.611891251	0.605776743	0.207859421	0.218860455	0.207698513	0.210264574	0.330742415	0.364812593	0.344597451	0.339329827
male	Asian	left	0.236444222	0.833881257	1.451807462	0.623262176	0.641834231	0.645780293	0.61082489	0.201560711	0.218958533	0.20108942	0.212272593	0.362574433	0.363948366	0.385444022	0.339840641
male	Asian	right	0.232761763	0.840415425	1.510031852	0.654015901	0.656292475	0.661276975	0.61118435	0.205043471	0.220108802	0.204803831	0.210459321	0.390508401	0.378454539	0.397961187	0.343107725
male	Asian	left	0.234605375	0.831735717	1.509095039	0.646164463	0.654933049	0.657476972	0.61644031	0.201462824	0.217664436	0.202249851	0.210358606	0.388329889	0.379410258	0.392503513	0.348851379
male	Asian	right	0.224336016	0.762045073	1.265055416	0.559302754	0.586660149	0.560835557	0.544154	0.195580274	0.192451922	0.190506786	0.18350609	0.30633649	0.336911875	0.317388806	0.304418245
male	Asian	right	0.229403928	0.838193304	1.447834284	0.633419748	0.641406636	0.639835716	0.600347748	0.206046828	0.21757242	0.206443692	0.208130364	0.37131588	0.367206684	0.373614384	0.335697336
male	Asian	left	0.231322104	0.831785604	1.440045828	0.625854528	0.63944712	0.64349844	0.593906976	0.202880184	0.2168283	0.206443692	0.205633428	0.368322864	0.365015664	0.374077392	0.332629908
male	Asian	right	0.242299481	0.87253497	1.418004625	0.636500511	0.646242023	0.630868412	0.618741972	0.227017598	0.216083622	0.220055444	0.209378306	0.349346043	0.369452818	0.34946529	0.349740474
male	Asian	left	0.237520453	0.861004762	1.399448053	0.625603226	0.637326063	0.623511828	0.611055167	0.223568626	0.2132584	0.217991564	0.206186172	0.340723612	0.36542596	0.347272991	0.34602549
male	Asian	right	0.236049918	0.822823794	1.38005283	0.598566774	0.62256987	0.624038766	0.593267064	0.20143071	0.210093858	0.208499772	0.202799454	0.34364655	0.353753556	0.350757342	0.331895382
male	Asian	left	0.231702705	0.82152876	1.34460183	0.58894563	0.62421294	0.597406095	0.58676553	0.205038405	0.209784315	0.20440953	0.20229651	0.325044525	0.35557431	0.336297195	0.3276858
male	Asian	right	0.212830847	0.828943037	1.385868471	0.605689923	0.620133728	0.602529508	0.598809807	0.213762992	0.207823898	0.205373689	0.201982458	0.336282326	0.357810432	0.348382453	0.343393259
male	Asian	left	0.214766481	0.829557846	1.386720529	0.604142299	0.621278016	0.610089869	0.595039777	0.211399431	0.206971894	0.20957009	0.20161643	0.339647772	0.359196099	0.347460033	0.340416625
male	Asian	left	0.232770914	0.807070038	1.338181768	0.588309481	0.612027589	0.59290789	0.584293717	0.203835897	0.202993304	0.203190506	0.197050331	0.325330697	0.348914349	0.333353262	0.33058346
male	Asian	right	0.209977018	0.772009168	1.448859706	0.620383391	0.606876748	0.612616475	0.59056384	0.194204693	0.199324339	0.183170426	0.19530971	0.37070527	0.356650094	0.377502315	0.344002026
male	Asian	left	0.209269489	0.769576541	1.456626622	0.60845875	0.607870468	0.629772058	0.588981838	0.184569584	0.199101746	0.191016839	0.194888373	0.37600776	0.35711118	0.380030339	0.343477342
male	Asian	right	0.205549001	0.737618505	1.334581902	0.569735468	0.570363499	0.583154663	0.55409829	0.179020651	0.19100889	0.179147847	0.188441117	0.338826732	0.327919661	0.351943836	0.315891673
male	Asian	left	0.207706254	0.747157666	1.351710121	0.580022517	0.576415173	0.587129752	0.562615164	0.181449396	0.196039951	0.177212686	0.192455633	0.345514465	0.328298992	0.358646732	0.319249932
male	Asian	right	0.207929004	0.782201247	1.333972615	0.588416699	0.596131023	0.575978384	0.56311812	0.204571759	0.194178978	0.19615113	0.187299379	0.328477926	0.349722128	0.333000116	0.322772445
male	Asian	left	0.203324259	0.773193559	1.334623884	0.571758897	0.597736263	0.580711548	0.560467181	0.197371112	0.194555063	0.1981508	0.183116583	0.325093163	0.35123564	0.331871862	0.326423219
male	Asian	right	0.191622565	0.764899218	1.315960858	0.561280036	0.583205768	0.571277217	0.556277191	0.189342356	0.193604984	0.192456372	0.189495505	0.327269423	0.342354531	0.328264887	0.318072016
male	Asian	left	0.195300118	0.769276334	1.306201338	0.573925403	0.583342763	0.556090008	0.557013112	0.197984743	0.195350931	0.185112093	0.190828566	0.321638402	0.340769531	0.324865034	0.318928371
male	Asian	right	0.221418831	0.782214999	1.417195543	0.612294679	0.61197516	0.612518342	0.583609841	0.190433454	0.206856742	0.188140904	0.196783899	0.366871967	0.348483636	0.369444097	0.332395843
male	Asian	left	0.220856951	0.789449025	1.412426632	0.615136009	0.608875573	0.61804952	0.580262169	0.193214717	0.206530183	0.192548543	0.197155582	0.36770431	0.346354617	0.369887436	0.328480269
male	Asian	right	0.205992428	0.74788936	1.365754278	0.591514902	0.581008606	0.587068387	0.559642861	0.184771155	0.193896944	0.179883199	0.189338063	0.355584747	0.336137264	0.355392118	0.318640148
male	Asian	left	0.200879874	0.738891036	1.323678915	0.570832119	0.569154105	0.576107064	0.546966108	0.1819233	0.188876259	0.183543165	0.184548312	0.33992244	0.331299774	0.339448941	0.31300776
male	Asian	right	0.215092633	0.785209954	1.397655506	0.600521496	0.606461844	0.600096566	0.590418568	0.200246099	0.194739353	0.199283503	0.190940999	0.347566732	0.357739036	0.347046409	0.345303329
male	Asian	left	0.215769325	0.785113081	1.393947078	0.595105993	0.609265908	0.602296046	0.587721157	0.194800456	0.198823159	0.198221871	0.193267595	0.348637092	0.356945032	0.346511411	0.341853544
male	Asian	right	0.22714055	0.800930396	1.497226047	0.632069538	0.63931972	0.642157784	0.611312714	0.192567043	0.210700446	0.194069547	0.20359336	0.382184724	0.372819907	0.390977159	0.351244257
male	Asian	left	0.231108251	0.811099537	1.478167798	0.636881683	0.640915613	0.630818806	0.611312157	0.199220233	0.214213672	0.190752974	0.206912658	0.376146012	0.367447102	0.387840416	0.346734268
male	Asian	right	0.208809208	0.817292955	1.35460528	0.588702091	0.618514961	0.595270451	0.57778602	0.205627126	0.20889429	0.203100179	0.199671359	0.328766873	0.358358529	0.340933655	0.326546223
male	Asian	left	0.209002715	0.804167991	1.346817936	0.58049723	0.615778453	0.582351907	0.58093761	0.199288946	0.207114162	0.198289622	0.199475261	0.330564569	0.358681146	0.328608265	0.328963956
male	Asian	right	0.223731222	0.805355616	1.38739731	0.605560722	0.620917362	0.604934772	0.584628954	0.202482306	0.206546808	0.199536168	0.196790334	0.348729264	0.358577544	0.347552478	0.332538024
male	Asian	left	0.225510129	0.804350196	1.413801558	0.620142471	0.624453804	0.613754388	0.584870949	0.201818565	0.20917026	0.196194726	0.197166645	0.362010753	0.358231068	0.360149985	0.333409752
male	Asian	left	0.222461992	0.787158593	1.321296991	0.567148163	0.599838534	0.591560196	0.571921803	0.193095041	0.201373379	0.199603765	0.193086408	0.32417592	0.341785732	0.330382515	0.324952823
female	Asian	right	0.192506745	0.762393513	1.379311234	0.588273891	0.585121114	0.593487785	0.566929512	0.185068799	0.196523073	0.185622775	0.195178866	0.354846225	0.342178091	0.357518345	0.324768573
female	Asian	left	0.18537547	0.743609987	1.389290352	0.581172329	0.583985839	0.585737189	0.56700748	0.177332236	0.195494378	0.180688989	0.190094384	0.360113114	0.341756378	0.355248255	0.332172605
female	Asian	right	0.205075423	0.728256191	1.372167297	0.585542932	0.572610392	0.587995242	0.558966921	0.17743701	0.188396519	0.177612746	0.184809916	0.357597922	0.333689896	0.357885489	0.32299399
female	Asian	left	0.212989977	0.739232306	1.394872884	0.597066744	0.592288938	0.596581808	0.560744289	0.17971228	0.194490885	0.179966673	0.185062469	0.365339182	0.34353299	0.360680623	0.325320089
female	Asian	right	0.227567433	0.759327773	1.371594502	0.589582941	0.598991899	0.608897254	0.560581387	0.180206752	0.204507587	0.18195918	0.192654255	0.35365199	0.337331094	0.36882967	0.311781748
female	Asian	right	0.216937543	0.796790164	1.379177841	0.603910512	0.60753715	0.596427431	0.584649837	0.198114936	0.204118636	0.193784516	0.200772076	0.352221885	0.350009996	0.34752521	0.32942075
female	Asian	left	0.220328425	0.790391957	1.378723563	0.608613427	0.603171259	0.59982945	0.577454487	0.195521087	0.204456637	0.189934564	0.200479668	0.356714651	0.344357897	0.354866912	0.322784102
female	Asian	right	0.208196271	0.751665732	1.366627386	0.583488553	0.589061335	0.593258809	0.560243454	0.182454948	0.195476655	0.182097208	0.191636921	0.349757652	0.340997016	0.357747161	0.318125556
female	Asian	left	0.206757365	0.750878705	1.370363773	0.583886041	0.589689366	0.593783493	0.560211655	0.181636122	0.196526023	0.181826917	0.190889643	0.352746762	0.340440533	0.357850508	0.31932597
female	Asian	right	0.203691052	0.774947946	1.306177446	0.570166038	0.590109357	0.572805207	0.551287183	0.195289697	0.19674124	0.195914301	0.187002707	0.325761408	0.343320678	0.323324576	0.313770784
female	Asian	left	0.203638268	0.769863147	1.305359304	0.557920294	0.59384818	0.581980717	0.544671667	0.189360365	0.197867286	0.197911272	0.184724225	0.322911106	0.344781018	0.327080993	0.310586187
female	Asian	right	0.195357452	0.706326869	1.332903172	0.564435824	0.556570036	0.57145591	0.541759003	0.167913259	0.186391501	0.168646701	0.183375409	0.349574809	0.324645273	0.349028469	0.309654621
female	Asian	left	0.195136234	0.719751482	1.356507075	0.580331926	0.5717879	0.57564625	0.543260179	0.174325212	0.191375659	0.170308918	0.183741692	0.357089155	0.331712795	0.35476512	0.312940005
female	Asian	right	0.213566266	0.749921749	1.387769106	0.595614583	0.58998654	0.598503446	0.566755895	0.178271253	0.199870364	0.1779195	0.193860632	0.363704789	0.338139104	0.364834888	0.321090326
female	Asian	left	0.210654952	0.747392123	1.392469121	0.599251856	0.588085579	0.595771749	0.567062743	0.178428419	0.199713198	0.176325387	0.19292512	0.365665623	0.336350405	0.365291418	0.325161676
female	Asian	right	0.217465482	0.778997476	1.433953485	0.62132995	0.623874543	0.611899984	0.572967698	0.188883706	0.21050527	0.182215373	0.197393127	0.373860712	0.361489495	0.375118041	0.323485237
female	Asian	left	0.224642734	0.778301455	1.440412263	0.618426119	0.628245258	0.621539504	0.574748914	0.186511246	0.211118966	0.183390377	0.197280866	0.373516443	0.362402555	0.380970607	0.323522658
female	Asian	right	0.237549902	0.808047672	1.400842987	0.616942162	0.618652971	0.628494196	0.581854284	0.194225701	0.209851089	0.199561795	0.204409087	0.365485827	0.351196499	0.366324938	0.317835723
female	Asian	left	0.238698588	0.813009019	1.408549774	0.621048103	0.621984975	0.626351611	0.590383889	0.198323495	0.212702438	0.19662898	0.205354106	0.36161614	0.349501983	0.36986061	0.327571041
female	Asian	right	0.193683975	0.743934619	1.343256178	0.58333563	0.576829227	0.567313793	0.553001143	0.189375099	0.18849178	0.180427	0.18564074	0.344925522	0.340350932	0.338727922	0.319251803
female	Asian	left	0.194642119	0.743864289	1.324853974	0.571579469	0.575888019	0.565370299	0.550136754	0.190419312	0.187246848	0.183095492	0.183102637	0.329750516	0.341147094	0.334466341	0.319490023
female	Asian	right	0.189811608	0.695670902	1.317564972	0.558615507	0.54893591	0.563977009	0.531141824	0.168301392	0.178984264	0.172009496	0.176375749	0.345688442	0.323158898	0.342076652	0.306640978
female	Asian	left	0.191348742	0.707790876	1.275035112	0.5495841	0.553490028	0.538725954	0.531957348	0.179639304	0.17973111	0.172770546	0.175649916	0.320878662	0.326937858	0.319977294	0.307241298
female	Asian	right	0.20454325	0.770875215	1.372956597	0.596227803	0.605596416	0.58272343	0.563444873	0.194510605	0.201454061	0.18298389	0.191926658	0.345332291	0.353914172	0.352983085	0.320727049
female	Asian	left	0.19710235	0.773141616	1.3730736	0.5872208	0.60458557	0.590926433	0.56021851	0.191335638	0.199745127	0.190868843	0.191192009	0.346239729	0.357306359	0.349715556	0.319811956
female	Asian	right	0.196143283	0.747017918	1.419471752	0.604602987	0.601040556	0.592875403	0.563739803	0.179057083	0.201471961	0.174663917	0.191824957	0.374436988	0.351079113	0.369482514	0.324473139
female	Asian	left	0.194085155	0.745753106	1.41550518	0.598278923	0.602088329	0.591924922	0.562684545	0.175644334	0.203545057	0.173982864	0.192580851	0.373389214	0.349986434	0.369714521	0.322415011
female	Asian	right	0.223041137	0.794033032	1.481163185	0.634936043	0.625902734	0.635197986	0.601818902	0.190043741	0.210587595	0.187918257	0.205483439	0.388903752	0.360771022	0.38992159	0.341566822
female	Asian	left	0.223634906	0.792246946	1.482603357	0.63300668	0.625462819	0.632760928	0.606860089	0.189467841	0.209366358	0.186965632	0.206447115	0.386561461	0.361114892	0.389145588	0.345781417
female	Asian	right	0.178847528	0.688432387	1.35843892	0.561539478	0.557662714	0.571216419	0.53496344	0.162666905	0.183697225	0.164268502	0.177799754	0.353114788	0.331276185	0.360988061	0.313059887
female	Asian	left	0.186862999	0.691822684	1.361327783	0.555507294	0.563245853	0.577532999	0.543405504	0.159284092	0.185545798	0.167314531	0.179678263	0.352980074	0.330722362	0.358563212	0.319062135
female	Asian	right	0.213990009	0.759369375	1.38809533	0.60200616	0.599737574	0.594864906	0.564422712	0.185217303	0.200977589	0.183084512	0.190089971	0.363788607	0.34514466	0.356926931	0.322235132
female	Asian	left	0.215699437	0.76496895	1.395723851	0.610880806	0.600855891	0.595983223	0.568224991	0.189251233	0.201720471	0.182317666	0.191679579	0.366192989	0.344681357	0.361488068	0.323361437
female	Asian	right	0.189096671	0.773157178	1.489682767	0.633101733	0.62007187	0.624552834	0.573836117	0.192611305	0.20530607	0.184452055	0.190787748	0.389649023	0.36903659	0.39275063	0.338246524
female	Asian	left	0.190000657	0.770211432	1.49227783	0.626867349	0.624116427	0.629906611	0.571225468	0.187023738	0.207417968	0.186813328	0.188956397	0.391402444	0.369675614	0.39275063	0.338449142
female	Asian	right	0.201861573	0.765262889	1.403523575	0.598906135	0.592149621	0.602327253	0.576875379	0.183859788	0.201674542	0.183041525	0.196687034	0.365631058	0.3426028	0.364992033	0.330297684
female	Asian	left	0.199812019	0.746201259	1.371019054	0.591845695	0.585572345	0.581535582	0.557696854	0.182690841	0.198339146	0.174780966	0.190390306	0.353474008	0.339127131	0.35962267	0.318795245
male	Asian	right	0.199029396	0.776918101	1.41423078	0.601329385	0.602792952	0.615304091	0.570374153	0.185031084	0.203034534	0.192482687	0.196369795	0.372493579	0.349674521	0.366230141	0.32583254
male	Asian	left	0.204358604	0.779507369	1.42839393	0.61727817	0.616756654	0.608624031	0.569185345	0.1875794	0.210170859	0.184450306	0.197306803	0.381348966	0.353504558	0.372271568	0.321268837
male	Asian	right	0.199629099	0.734880485	1.268585224	0.550967033	0.565625804	0.546516128	0.539556219	0.186912228	0.186147497	0.182057476	0.179763284	0.313737239	0.328387419	0.31574788	0.310712686
male	Asian	left	0.192522746	0.723562077	1.264684881	0.54650478	0.557286407	0.538931128	0.537605519	0.185726786	0.180238761	0.181749956	0.175846574	0.311880663	0.329095917	0.310113183	0.313595118
male	Asian	right	0.1951705	0.791759729	1.384877596	0.585145647	0.602391848	0.59600216	0.587808726	0.197646398	0.198667387	0.200181853	0.195264091	0.341869562	0.353738555	0.344975069	0.34429441
male	Asian	right	0.22149871	0.758930036	1.351254764	0.594840942	0.587563891	0.57989543	0.568943909	0.18712643	0.198964618	0.179082534	0.193756454	0.350544535	0.33304287	0.347429223	0.320238137
male	Asian	left	0.222457268	0.763587029	1.342052611	0.591342206	0.585862452	0.582962815	0.567482108	0.188260724	0.19891669	0.181359109	0.195050507	0.345599975	0.32983969	0.348635408	0.317977539
male	Asian	right	0.26403927	0.867371899	1.538425378	0.674937561	0.682157568	0.68023902	0.631993396	0.211893903	0.232465442	0.209309735	0.21370282	0.394578882	0.383224207	0.405612494	0.355009796
male	Asian	left	0.268041969	0.875416581	1.500451875	0.672318738	0.683549802	0.659866545	0.627651999	0.219446019	0.233086113	0.212011254	0.210873195	0.382379517	0.382412745	0.382047237	0.353612376
male	Asian	right	0.21770541	0.815304048	1.374744774	0.604100172	0.621301278	0.597423372	0.58447038	0.206338158	0.209459562	0.199945122	0.199561206	0.341401476	0.358494084	0.344906796	0.329942418
male	Asian	left	0.215896571	0.817344004	1.369494699	0.593356098	0.622760572	0.597312429	0.588838223	0.203389459	0.209319702	0.20319377	0.201441073	0.338347151	0.359345485	0.339036318	0.332765746
male	Asian	right	0.245103349	0.768289893	1.384443248	0.61119645	0.602199169	0.604146797	0.579805257	0.18611693	0.203531022	0.181022544	0.197619396	0.362152017	0.337352211	0.361189659	0.323749361
male	Asian	left	0.248529454	0.78168562	1.381717387	0.610766891	0.604466898	0.618899314	0.577248009	0.189186277	0.202880856	0.193207894	0.196410593	0.362975273	0.338886111	0.358775278	0.321080725
male	Asian	right	0.215773747	0.753831321	1.360125733	0.597797394	0.583736174	0.590994892	0.556778712	0.187871267	0.195798015	0.181630888	0.188531151	0.352271864	0.335310415	0.356654794	0.31588866
female	Asian	left	0.211918229	0.746482199	1.373903996	0.597143268	0.586386837	0.595034473	0.553330677	0.183362932	0.196771096	0.180349243	0.185998927	0.360360135	0.336069641	0.361398795	0.316075425
female	Asian	right	0.202176889	0.729651887	1.312076441	0.572966224	0.561740058	0.559988516	0.548794937	0.179806025	0.189093274	0.174176649	0.18657594	0.34069539	0.323473246	0.336393928	0.311513877
female	Asian	left	0.201745113	0.721879926	1.297664912	0.568404067	0.554245086	0.555890721	0.54235089	0.177793788	0.187643159	0.172473986	0.183968993	0.338821647	0.316124914	0.333550726	0.309167624
female	Asian	right	0.201914778	0.78377286	1.413536982	0.605085	0.608832354	0.594335352	0.590579652	0.197658318	0.198785028	0.191640852	0.195688662	0.356699694	0.359520642	0.352501656	0.34481499
female	Asian	left	0.202082906	0.772724646	1.475229061	0.635440237	0.612950365	0.612044092	0.58922828	0.194021849	0.200246511	0.181834866	0.19662142	0.38697048	0.362914505	0.382415267	0.342928808
female	Asian	right	0.211511321	0.737316414	1.389061609	0.601812751	0.58391784	0.578901542	0.572819975	0.182780888	0.193393818	0.172692642	0.188449067	0.362524967	0.336775694	0.357325824	0.332435125
female	Asian	left	0.209190602	0.729169287	1.39234833	0.601779092	0.583960198	0.572694503	0.571861987	0.17745571	0.19573287	0.16569356	0.190287147	0.369614108	0.335183087	0.357004167	0.330546967
female	Asian	right	0.207952906	0.732600996	1.329934028	0.585153701	0.574489659	0.55948342	0.550921228	0.18454741	0.19031528	0.172286612	0.185451694	0.344271796	0.333550726	0.33819435	0.313917156
female	Asian	left	0.212609358	0.744764085	1.312132185	0.581215869	0.572609817	0.563912388	0.551318976	0.186832737	0.191708946	0.181516257	0.184706145	0.341492463	0.327968667	0.327993588	0.314677467
female	Asian	right	0.19506611	0.743385558	1.302823463	0.561326103	0.56372007	0.558055473	0.557752013	0.186358479	0.18602973	0.182708523	0.188288825	0.3265741	0.328875342	0.325984038	0.321389983
female	Asian	left	0.191536472	0.73617125	1.343497389	0.569239848	0.567995679	0.585774193	0.547794311	0.176270852	0.189080877	0.184726287	0.186093235	0.350077923	0.329966593	0.348637306	0.314815567
female	Asian	right	0.199975409	0.751201825	1.390728461	0.595987329	0.594601276	0.594154919	0.556762799	0.184000555	0.197837598	0.180249597	0.189114075	0.358118628	0.348533716	0.366200024	0.317876093
female	Asian	left	0.20256713	0.752137554	1.395940464	0.588838347	0.607784124	0.601496442	0.55216522	0.177092996	0.205741056	0.179996159	0.189307343	0.365279687	0.349868851	0.366400339	0.314391587
female	Asian	right	0.190790227	0.734009763	1.299509164	0.559474083	0.574951727	0.539680309	0.549780054	0.189037878	0.186508626	0.176003164	0.182460095	0.319488602	0.34120737	0.319782099	0.319031093
female	Asian	right	0.237346234	0.763509612	1.291970362	0.573797188	0.587630301	0.578155678	0.552737944	0.185802003	0.202054688	0.18338243	0.19227049	0.32668305	0.327057798	0.336328754	0.30190076
female	Asian	right	0.213570763	0.76676056	1.297877667	0.57591854	0.579207431	0.552533746	0.570109028	0.196953661	0.193414434	0.184972083	0.191420382	0.321802048	0.332506052	0.318211028	0.32535854
female	Asian	left	0.211461293	0.769260269	1.300025641	0.574545848	0.579653865	0.566627538	0.55945157	0.199080097	0.192602283	0.192531584	0.185046306	0.320850623	0.333443917	0.321327843	0.324403258
female	Asian	right	0.214420463	0.765480074	1.380770305	0.600443481	0.597216908	0.589101587	0.573502722	0.18673511	0.203680261	0.176769586	0.198295117	0.356735661	0.34129474	0.361707141	0.321032762
female	Asian	left	0.211680512	0.760896541	1.379830041	0.602833103	0.591322999	0.583570673	0.574283157	0.185719766	0.202232603	0.175416429	0.197527743	0.360509899	0.335870486	0.357248575	0.326201082
female	Asian	right	0.19514573	0.717039746	1.317906647	0.573866931	0.543664262	0.565442617	0.546729124	0.178605207	0.180356557	0.172888998	0.185188984	0.342923944	0.316669919	0.344869888	0.313442896
female	Asian	left	0.1947718	0.711883826	1.313656212	0.575494606	0.543542303	0.564578974	0.536318723	0.176897452	0.179666491	0.173422108	0.181897775	0.347943805	0.314434419	0.343994914	0.307283074
female	Asian	right	0.214330815	0.774797264	1.430766261	0.612838568	0.612105343	0.610356296	0.584196969	0.186918895	0.205730697	0.182939622	0.19920805	0.369889068	0.355239844	0.373875978	0.331761371
female	Asian	left	0.214506483	0.768847449	1.41594137	0.598892019	0.612487231	0.6123192	0.57519205	0.183520092	0.207433917	0.181900887	0.195992553	0.359417699	0.351848679	0.376900531	0.32777446
female	Asian	right	0.20444459	0.777150616	1.366504605	0.593169452	0.595613391	0.579337489	0.579607416	0.19283041	0.201562931	0.183076541	0.199680733	0.344128453	0.343034152	0.349833408	0.329508593
female	Asian	left	0.197670039	0.739361685	1.387125474	0.586985416	0.584358498	0.587180003	0.565281528	0.173167097	0.196510003	0.175726659	0.193957925	0.364610365	0.339097069	0.360112421	0.323305619
female	Asian	right	0.231340893	0.800155299	1.323853844	0.5975319	0.605491394	0.579957698	0.571853486	0.210863285	0.199747127	0.200561167	0.18898372	0.32677342	0.346834964	0.325525227	0.324720233
female	Asian	left	0.227265264	0.793832356	1.31992906	0.594736758	0.599002109	0.5815371	0.565246209	0.205947679	0.198536058	0.201783229	0.18756539	0.331064655	0.343356206	0.323515442	0.321992757
female	Asian	right	0.218397808	0.781887945	1.45063577	0.629197522	0.619173711	0.620324991	0.58187224	0.18986909	0.209103141	0.186138943	0.19677677	0.383821387	0.356121591	0.379362096	0.331330696
female	Asian	left	0.219784003	0.76950063	1.439601348	0.622032133	0.618483446	0.606268335	0.581713471	0.1837179	0.210706988	0.176077957	0.198997785	0.382268433	0.352317217	0.375676966	0.329338732
female	Asian	right	0.186118335	0.698178429	1.256334066	0.546650442	0.535377843	0.533782899	0.524412603	0.175601673	0.178534044	0.168416118	0.175626594	0.322386363	0.310573809	0.320907717	0.302466177
female	Asian	right	0.206116715	0.789208249	1.385053512	0.595744215	0.605163352	0.602860897	0.57620582	0.19459	0.203698776	0.191277062	0.199642411	0.346819143	0.351575627	0.36161549	0.325043252
female	Asian	left	0.208815311	0.805350464	1.400636043	0.602244414	0.61811544	0.611745485	0.582265592	0.19946505	0.208678864	0.198215476	0.198991074	0.349794552	0.356731842	0.361629598	0.332480052
female	Asian	right	0.222511715	0.791159586	1.426980805	0.613424986	0.614699069	0.62355625	0.58857269	0.189270425	0.208205142	0.189991894	0.203692125	0.369038952	0.352214915	0.376599024	0.329127914
female	Asian	left	0.221897699	0.795227442	1.418138975	0.60971019	0.616886501	0.621729552	0.586531086	0.189308801	0.21118312	0.191833941	0.202901579	0.36664429	0.34897598	0.372723048	0.329795656
male	unknown	right	0.209972274	0.791777046	1.325144273	0.577300591	0.60416733	0.576728771	0.568239445	0.200796763	0.201694081	0.196019868	0.193266335	0.322101761	0.34985702	0.329684972	0.32350052
male	unknown	left	0.210359352	0.783322908	1.323710324	0.573086718	0.6055309	0.57165277	0.566585565	0.196811618	0.200612021	0.194066883	0.191832386	0.324978455	0.350402448	0.325735016	0.322594405
male	unknown	right	0.235889042	0.832461568	1.521963446	0.651194161	0.655193034	0.659414066	0.624127719	0.197440624	0.223026002	0.195337513	0.216657428	0.396214206	0.372983719	0.402560564	0.350204957
male	unknown	left	0.229661169	0.820035442	1.502280107	0.644055433	0.644188729	0.644921856	0.618418218	0.195426377	0.21902713	0.190864701	0.214717234	0.389749362	0.367851833	0.397413867	0.347265045
male	unknown	right	0.216058882	0.781375346	1.400875574	0.603679319	0.609219081	0.611972669	0.572933637	0.190095319	0.204767543	0.191260298	0.195252186	0.359929771	0.349648624	0.36671598	0.324581199
male	unknown	left	0.212272164	0.773582394	1.348746984	0.576925596	0.600219282	0.590704842	0.566251062	0.191866194	0.19955286	0.193476972	0.188686368	0.333314202	0.345891624	0.344364306	0.325176852
male	unknown	right	0.214543594	0.766719415	1.392256355	0.605561209	0.59699087	0.598318784	0.572167846	0.188783699	0.199903957	0.184710344	0.193321416	0.363147721	0.343163843	0.360003092	0.325941699
male	unknown	left	0.213975747	0.756737679	1.399372448	0.610064602	0.597933268	0.595246249	0.566404519	0.187328151	0.198147774	0.180793448	0.190468306	0.367716161	0.345766872	0.363017852	0.322871563
male	unknown	right	0.20425319	0.754344801	1.421003746	0.612067941	0.593847091	0.605771731	0.567525435	0.185420208	0.195405107	0.183345321	0.190174165	0.375554624	0.348851379	0.369894395	0.326703347
male	unknown	left	0.203123695	0.757913797	1.447828877	0.615154851	0.61116112	0.604384564	0.577797299	0.181823799	0.203770514	0.177506659	0.194812825	0.38230005	0.355517235	0.376636624	0.333374969
male	unknown	right	0.215568846	0.755453652	1.416356187	0.615322794	0.593884395	0.587441767	0.590270599	0.185481033	0.199469682	0.169655866	0.200847071	0.372931882	0.340977929	0.36812583	0.334320547
male	unknown	left	0.221288971	0.767640995	1.421138058	0.608737404	0.604814699	0.611586846	0.584475583	0.183520647	0.205401635	0.180618298	0.198100414	0.371379701	0.343293431	0.375151242	0.331313684
male	unknown	right	0.218605038	0.785871373	1.396548638	0.605059019	0.607714638	0.608267252	0.579538979	0.19004562	0.2075374	0.18697554	0.201312813	0.357894562	0.345990328	0.368916149	0.323747599
male	unknown	left	0.219983586	0.793308479	1.394771631	0.604335206	0.60581451	0.615524413	0.581948923	0.193096441	0.208227837	0.191184361	0.20079984	0.353231146	0.342592744	0.371069355	0.327878386
male	unknown	right	0.203483612	0.755915973	1.364119366	0.592894159	0.598039001	0.575188696	0.556974231	0.186741339	0.201502417	0.175629419	0.192042798	0.352182874	0.345362238	0.352926801	0.313647455
male	unknown	left	0.202021867	0.7608991	1.368978288	0.584710101	0.59557202	0.590595346	0.560596151	0.183596713	0.19801106	0.188704352	0.190586975	0.355856758	0.347401323	0.346615533	0.319104674
male	Asian	right	0.214446181	0.786115805	1.315350256	0.582918403	0.579611038	0.585095284	0.567811032	0.204131686	0.188837459	0.203561773	0.189584886	0.327587959	0.339145051	0.326167848	0.322449398
male	Asian	left	0.212042716	0.781718987	1.311677206	0.57459263	0.582534439	0.579932191	0.567938438	0.200463161	0.190126203	0.2020029	0.189126723	0.3241645	0.339976085	0.322444675	0.325091945
male	Asian	right	0.235385228	0.810780436	1.391365137	0.619555006	0.613432387	0.617254931	0.586830099	0.203732598	0.208709272	0.197421717	0.200916848	0.357150039	0.346541865	0.360358684	0.32731455
male	Asian	right	0.222551636	0.764318433	1.342913531	0.59319173	0.592596588	0.591750861	0.551805896	0.186984094	0.202700531	0.183037366	0.191596442	0.348165668	0.335464093	0.353631573	0.305652197
male	Asian	right	0.209461807	0.771862227	1.338734157	0.580364154	0.58844395	0.578067973	0.572741868	0.195287635	0.194338086	0.190902446	0.191334059	0.332549213	0.342018803	0.335432388	0.328733754
male	Asian	left	0.209582659	0.771870859	1.325621753	0.575858114	0.588849667	0.57473592	0.567191324	0.194907815	0.195477545	0.190289556	0.191195943	0.329130838	0.340603112	0.33273049	0.323157313
male	Asian	right	0.232524067	0.825047734	1.470792964	0.633274974	0.648112795	0.649207389	0.597283122	0.202751127	0.21677003	0.200115994	0.205410583	0.372413101	0.373580667	0.390056324	0.334742872
male	Asian	left	0.224564047	0.817212721	1.436574455	0.61853077	0.638596115	0.631402571	0.589381844	0.200368319	0.216604711	0.197134076	0.203105614	0.361363592	0.365216986	0.377616277	0.3323776
male	Asian	right	0.243503091	0.804657555	1.361234862	0.59486427	0.61156134	0.613380573	0.589099212	0.196161498	0.207608544	0.199243395	0.201644118	0.339814449	0.343702125	0.350214813	0.327503475
male	Asian	left	0.238521097	0.797863453	1.394517666	0.605297208	0.615154376	0.620554251	0.589449055	0.192446425	0.210011995	0.193253211	0.202151822	0.353931439	0.34530442	0.366592388	0.32868942
male	Asian	right	0.227294018	0.798955585	1.293799744	0.577599697	0.595458073	0.578989659	0.567535666	0.201562122	0.200136971	0.199485976	0.197770516	0.317192907	0.340144878	0.323412548	0.313049411
male	Asian	right	0.225432318	0.811387931	1.34969824	0.592099237	0.615178639	0.589590232	0.589143423	0.206245309	0.206116421	0.200531309	0.198494891	0.331910336	0.351887853	0.331403379	0.334496672
male	Mauritius	right	0.194938788	0.734504447	1.297545319	0.559138454	0.584868396	0.544933652	0.53761445	0.189900333	0.190082446	0.179719358	0.174802311	0.318506687	0.344835	0.321160331	0.313043301
male	Mauritius	left	0.201351331	0.756781945	1.335631671	0.576154318	0.595835209	0.570666293	0.550658418	0.195801443	0.193132548	0.19094971	0.176898244	0.328521522	0.351922958	0.330129929	0.325057261
male	Mauritius	right	0.220075674	0.817507392	1.399933002	0.625624506	0.630181422	0.59385963	0.587416518	0.209785056	0.210686424	0.197349516	0.199686396	0.357617754	0.364995618	0.343955352	0.333364278
male	Mauritius	left	0.216595392	0.809995992	1.406192502	0.615459078	0.627736044	0.602647968	0.586506804	0.203333598	0.209058954	0.200304	0.19729944	0.359779368	0.363610182	0.34648419	0.336318762
male	Mauritius	right	0.191078117	0.738373189	1.369666019	0.584832951	0.581313263	0.583220443	0.549357773	0.184120595	0.191348233	0.181403069	0.181501293	0.3520097	0.342883068	0.354186995	0.320586255
male	Mauritius	left	0.194269842	0.74604894	1.325837214	0.56623437	0.582567492	0.569172162	0.547781364	0.187810038	0.192066498	0.185556618	0.180615786	0.328348332	0.341793738	0.336519066	0.319176078
female	Mauritius	right	0.215740871	0.799528624	1.457926372	0.622448729	0.617913214	0.631535344	0.600893345	0.189673352	0.21069102	0.193008747	0.206155505	0.382892509	0.354806608	0.378442718	0.341784537
female	Mauritius	left	0.221407611	0.801483818	1.476401726	0.633559104	0.627564748	0.632002226	0.605768455	0.192902453	0.21420987	0.188983934	0.205387562	0.386045582	0.357374959	0.386632232	0.346348953
female	Mauritius	right	0.166884888	0.704587805	1.365321598	0.58163681	0.57170775	0.551066809	0.532015475	0.176390585	0.188843846	0.163426092	0.175927282	0.362047227	0.339832653	0.34854754	0.314894178
female	Mauritius	left	0.164795054	0.70260334	1.332799336	0.564566098	0.55760039	0.554931976	0.52272274	0.173905315	0.183703144	0.172914892	0.172079989	0.349545919	0.332291263	0.340419286	0.310542867
female	Mauritius	left	0.205078176	0.772037075	1.385471604	0.605302105	0.606842644	0.595994006	0.554042696	0.191164676	0.206229526	0.18551333	0.189129543	0.359780726	0.348948304	0.360526671	0.316215904
male	Mauritius	right	0.195946845	0.789946294	1.376940344	0.602600522	0.597706473	0.587898914	0.574150819	0.217498177	0.187024691	0.202271164	0.183152263	0.332532664	0.360855881	0.343585627	0.339966171
male	Mauritius	left	0.197011489	0.799353893	1.393851122	0.608920715	0.607916608	0.592517167	0.580411574	0.215854924	0.192469545	0.20300798	0.188021444	0.339960713	0.36639595	0.345910283	0.341584176
male	Mauritius	left	0.217967373	0.81416907	1.41916788	0.622061388	0.625957371	0.616387707	0.586457586	0.204626331	0.211114098	0.19828809	0.200140551	0.360756396	0.360598563	0.364619151	0.33319377
male	Mauritius	right	0.190945656	0.753833727	1.31768881	0.5524426	0.590922706	0.573316119	0.545377314	0.187234421	0.193210729	0.196137901	0.177250676	0.323304327	0.348089453	0.324811472	0.321483557
male	Mauritius	left	0.194545238	0.765551957	1.325828777	0.576117017	0.597973898	0.562754279	0.548666431	0.196772361	0.199198026	0.186577663	0.183003907	0.32817262	0.350081295	0.330244362	0.317330501
male	Mauritius	right	0.187156024	0.730919331	1.284117698	0.544686959	0.570998087	0.542287191	0.543815101	0.181355145	0.187846605	0.181743597	0.179973984	0.31999787	0.33562226	0.3122461	0.316251469
male	Mauritius	left	0.191850002	0.750544515	1.285671247	0.559574236	0.574986983	0.542815512	0.550266766	0.192562578	0.191893988	0.182419371	0.183668578	0.316489163	0.334813794	0.315503874	0.318864416
male	Mauritius	right	0.213630513	0.816652266	1.401182022	0.613989106	0.625248678	0.608199513	0.583570912	0.211521055	0.204644772	0.209703817	0.190782622	0.350032965	0.366799042	0.342964912	0.341385102
male	Mauritius	left	0.217763597	0.813133834	1.387578438	0.61077178	0.621629174	0.601223864	0.58441745	0.20795552	0.206073687	0.203792941	0.195311686	0.348147719	0.360886946	0.343126608	0.335417165
male	Mauritius	right	0.194312259	0.755241539	1.339811789	0.575923496	0.584818822	0.568297664	0.559881727	0.194693995	0.189101125	0.189500616	0.181945804	0.332944397	0.34594116	0.331080107	0.329846125
male	Mauritius	left	0.199990466	0.758531362	1.347522152	0.589815457	0.588381255	0.57030135	0.55709773	0.20028627	0.190668155	0.188140374	0.179436563	0.337189788	0.346861686	0.335719731	0.327750948
male	Mauritius	right	0.215472965	0.806852802	1.389552066	0.609299924	0.632115008	0.58302955	0.586992972	0.208342193	0.210298498	0.191946499	0.196265612	0.341743528	0.367226299	0.341548744	0.339033496
male	Mauritius	left	0.214676894	0.813221378	1.396352553	0.607275869	0.624967298	0.599721654	0.591862561	0.205996322	0.207402151	0.200525444	0.199297461	0.345249632	0.366599604	0.344716094	0.339787223
male	Mauritius	right	0.195897992	0.724000566	1.348621179	0.577995269	0.570156805	0.579871412	0.540114661	0.177859986	0.188957851	0.175689702	0.181493027	0.349399913	0.332888261	0.355338384	0.310994621
male	Mauritius	left	0.194497371	0.720399198	1.355195797	0.573704773	0.575285864	0.580067701	0.540656108	0.173943184	0.190849292	0.173788931	0.18181779	0.351503596	0.335646407	0.357041272	0.311004521
male	Mauritius	right	0.200445541	0.782333206	1.444181111	0.617585023	0.618275791	0.609541413	0.581181546	0.191250651	0.208128417	0.184611602	0.198342536	0.372953352	0.360366022	0.377190062	0.333671675
male	Mauritius	left	0.207571503	0.787387152	1.462400548	0.615424995	0.62755672	0.621060522	0.592950244	0.184617769	0.212765468	0.186997713	0.203006202	0.378942416	0.36427358	0.379833023	0.339351529
male	Mauritius	right	0.206711388	0.768530412	1.346465016	0.588285126	0.599208831	0.587080611	0.546733512	0.189831564	0.202981545	0.189623889	0.186093414	0.346285602	0.34457436	0.344192238	0.311412816
male	Mauritius	left	0.205490259	0.764601201	1.337360544	0.583101558	0.59129226	0.582993567	0.549657576	0.189191925	0.200506059	0.188494137	0.18640908	0.341525691	0.340512237	0.342489303	0.312833313
male	Mauritius	right	0.179370441	0.715605619	1.394864934	0.584625369	0.577104896	0.58758268	0.54014646	0.176635723	0.186922713	0.175944094	0.176103089	0.362922455	0.346220009	0.364695252	0.321027219
male	Mauritius	left	0.181345911	0.721671838	1.399538123	0.582330396	0.576613904	0.603786816	0.539448877	0.170108698	0.187485266	0.185464917	0.178612958	0.37079671	0.344649634	0.367343323	0.316748456
male	Mauritius	left	0.21489984	0.780645379	1.32957005	0.589397032	0.60019088	0.570713266	0.564339234	0.205512297	0.196124755	0.195750349	0.183257978	0.327614272	0.350270393	0.324135037	0.327550349
male	Mauritius	right	0.206596758	0.765478276	1.334748793	0.587036691	0.589008718	0.565640194	0.564681072	0.202473428	0.190354423	0.189484938	0.183165487	0.328647324	0.347309874	0.329229968	0.329561627
male	Mauritius	left	0.199013065	0.759572033	1.335165221	0.582656244	0.585371392	0.569401548	0.555871668	0.199600124	0.188106606	0.193096609	0.178768695	0.331248147	0.348447146	0.327890902	0.327579027
male	Mauritius	right	0.213389665	0.794111081	1.426796999	0.615107375	0.615736866	0.615610968	0.587441235	0.194331818	0.209297972	0.189201464	0.201279827	0.362988261	0.351932821	0.377088865	0.334787053
male	Mauritius	left	0.212262528	0.799290008	1.414130355	0.606815838	0.61285255	0.617504322	0.588094699	0.194127952	0.208482455	0.194543434	0.202136168	0.35808049	0.353387985	0.369453297	0.333208584
male	Mauritius	right	0.173290681	0.702349939	1.386739909	0.567135929	0.573437269	0.586001572	0.5354527	0.165308472	0.188303374	0.174019825	0.174718268	0.362100618	0.340725184	0.365255125	0.318658982
male	Mauritius	left	0.176606368	0.707423247	1.386839687	0.577743056	0.581580657	0.570919803	0.540280402	0.173720492	0.191803265	0.165953189	0.1759463	0.35701196	0.345053997	0.363067693	0.321706037
male	Mauritius	right	0.197551542	0.770832603	1.441458479	0.604197679	0.614055382	0.612028193	0.579163884	0.184943223	0.204547331	0.18700221	0.194339839	0.372001081	0.35911452	0.373543335	0.336799543
male	Mauritius	left	0.195366212	0.79673714	1.361769374	0.588608568	0.608781605	0.583741854	0.572315288	0.200266959	0.203661746	0.198301555	0.19450688	0.339563868	0.356639906	0.336441344	0.329124257
male	Mauritius	right	0.202732748	0.790057472	1.381877495	0.601002281	0.612327646	0.578821988	0.582062785	0.207027675	0.197967383	0.194047064	0.191015351	0.340013597	0.362829852	0.339760954	0.339273092
male	Mauritius	left	0.202318694	0.791280293	1.383199058	0.600755574	0.609124092	0.584200649	0.5822928	0.20480757	0.198138771	0.196196234	0.192137719	0.343750995	0.361311876	0.339718496	0.33841769
male	Mauritius	right	0.189367385	0.742596815	1.307310248	0.562503397	0.564402392	0.568879762	0.543071447	0.184227004	0.190529701	0.182336195	0.185503914	0.330850647	0.327535592	0.338364771	0.310559238
male	Mauritius	left	0.187447649	0.73958277	1.323033844	0.569251359	0.567866418	0.566937693	0.54560146	0.182950666	0.193321427	0.178070786	0.185239891	0.339066069	0.328059863	0.341322707	0.314585205
male	Mauritius	left	0.209184046	0.787255922	1.410518952	0.610690378	0.615896242	0.604444978	0.575509871	0.197110698	0.206139107	0.189833949	0.194172168	0.358754404	0.357510235	0.364508684	0.329745629
female	Mauritius	left	0.197993118	0.764329085	1.299796012	0.564939657	0.580997214	0.565425714	0.550331435	0.19669402	0.191055759	0.194564207	0.182015098	0.318137577	0.340637598	0.320143667	0.320877171
female	Mauritius	right	0.195480306	0.7501572	1.352533081	0.580363471	0.585952114	0.584086517	0.547377442	0.179463874	0.198918217	0.183700163	0.188074946	0.35686663	0.337966263	0.346520308	0.31117988
female	Mauritius	left	0.195187024	0.754621597	1.356850837	0.592282108	0.587320761	0.577031467	0.549625934	0.187024021	0.199871382	0.179154299	0.188571895	0.355897171	0.338235104	0.349591618	0.313126944
female	Mauritius	right	0.207023138	0.755046753	1.369929828	0.602142346	0.590983441	0.582674951	0.555799609	0.189717047	0.200186841	0.176929333	0.188213531	0.355213397	0.338964465	0.359207111	0.316544855
female	Mauritius	left	0.207756724	0.752280456	1.387321226	0.599488295	0.595870622	0.588687924	0.562935507	0.182621041	0.202484398	0.17640105	0.190773967	0.36424929	0.341136796	0.360421024	0.321514116
female	Mauritius	right	0.187538075	0.715364435	1.347515425	0.571786563	0.570134451	0.565427491	0.542695367	0.172310591	0.189938313	0.169723322	0.183392209	0.351642658	0.334840992	0.34775396	0.313277815
female	Mauritius	left	0.190191704	0.726891174	1.354944607	0.574880513	0.574458892	0.579194022	0.543096761	0.17493226	0.190775487	0.180559281	0.180624146	0.354251001	0.336380749	0.347326684	0.316986173
female	Mauritius	right	0.198592349	0.790752256	1.460501428	0.627899524	0.627948404	0.61649413	0.577104787	0.196474204	0.209696314	0.189443593	0.195138144	0.379204909	0.368964494	0.378194717	0.334137309
female	Mauritius	left	0.198669062	0.776599449	1.467863303	0.611328133	0.630219707	0.627879229	0.57332931	0.181902291	0.210011995	0.193077476	0.191607688	0.386514411	0.368062176	0.380140003	0.333146713
female	Mauritius	right	0.182265123	0.726692712	1.429676767	0.590271525	0.592253674	0.602534624	0.553204574	0.173518989	0.190656476	0.179048952	0.183468295	0.37406307	0.355791825	0.374826622	0.324995251
female	Mauritius	left	0.182219597	0.7191886	1.418341813	0.595380372	0.589028587	0.578594564	0.556407528	0.175359374	0.191563058	0.166796991	0.185469176	0.371424684	0.352936716	0.367954045	0.326026369
female	Mauritius	right	0.188403096	0.741720295	1.376100077	0.582533083	0.586608812	0.585525588	0.551181923	0.178942418	0.195284298	0.176807141	0.190686439	0.354892331	0.34769941	0.360986441	0.312521896
female	Mauritius	left	0.191217715	0.744217783	1.380822953	0.583468246	0.601180554	0.580497392	0.550751244	0.17816852	0.202807807	0.173625745	0.18961571	0.356419773	0.350064401	0.36091742	0.313421359
female	Mauritius	right	0.189121826	0.752476496	1.377425702	0.597217341	0.588581828	0.574126552	0.558697223	0.191888464	0.19779008	0.175460526	0.187337426	0.354465296	0.342653879	0.355930468	0.324376059
female	Mauritius	left	0.193468231	0.772939797	1.380216896	0.600794326	0.593861359	0.592960974	0.55861537	0.194835179	0.202169226	0.186592562	0.189342829	0.354972786	0.341753494	0.360866217	0.3226244
female	Mauritius	right	0.200691407	0.771085236	1.265161256	0.555857103	0.578706695	0.550064857	0.551886264	0.194191316	0.197488839	0.188260953	0.191144128	0.308396112	0.330684607	0.315923443	0.310157093
female	Mauritius	left	0.194472055	0.770874941	1.27484573	0.559810706	0.579501157	0.550835483	0.549610378	0.199381352	0.194108075	0.190699088	0.186686426	0.308211486	0.336335629	0.316023748	0.314274867
female	Mauritius	left	0.192200564	0.751127765	1.300857794	0.551008826	0.585925897	0.552473937	0.554362491	0.182740858	0.196240206	0.185620267	0.186526434	0.323052774	0.340320761	0.316904389	0.32057987
female	Mauritius	right	0.200474631	0.799069928	1.385453143	0.593005856	0.619072978	0.588534303	0.583944186	0.199466838	0.205555941	0.197044747	0.197002402	0.343208639	0.364431578	0.340659515	0.337153411
female	Mauritius	left	0.203316906	0.800439822	1.407335904	0.600235974	0.621267894	0.607363458	0.581782968	0.196322958	0.206663652	0.20109687	0.196356342	0.35896146	0.361974366	0.351525174	0.334874904
female	Mauritius	right	0.19266607	0.760424442	1.354834218	0.58940036	0.578710331	0.579152339	0.560252434	0.191045376	0.193902053	0.183310248	0.192166765	0.347294956	0.339437048	0.34945588	0.318646334
female	Mauritius	left	0.196996104	0.769379183	1.373071112	0.587722369	0.592166998	0.599501045	0.55964672	0.18717372	0.199942819	0.191348233	0.190914411	0.35570128	0.342473802	0.354571705	0.320324325
female	Mauritius	right	0.205770767	0.769616557	1.373873273	0.594377034	0.599853014	0.59490908	0.559720388	0.189907617	0.201514401	0.188434259	0.189760281	0.354203366	0.347368623	0.354326146	0.317975138
female	Mauritius	left	0.209937095	0.772530531	1.373635899	0.593042827	0.597430159	0.598453324	0.566767949	0.187222832	0.201997335	0.190480589	0.192829776	0.358746219	0.341434266	0.351952403	0.321503011
female	Mauritius	right	0.192204249	0.722944605	1.378249201	0.572327963	0.579316515	0.587763878	0.55361545	0.169031283	0.192761806	0.174354802	0.186796714	0.358119326	0.339131852	0.361602145	0.319395879
female	Mauritius	left	0.19190214	0.724963639	1.380905686	0.588439726	0.577616791	0.578549414	0.552796997	0.174558368	0.192278197	0.170933174	0.1871939	0.364948757	0.33678205	0.360255559	0.318919319
female	Mauritius	right	0.193681014	0.712867972	1.316004075	0.56563328	0.565027068	0.559391541	0.532156903	0.169679506	0.192476074	0.16665593	0.184056462	0.345129253	0.325094319	0.345234031	0.300546472
female	Mauritius	left	0.191430422	0.709403019	1.319424919	0.555103276	0.572426996	0.562980373	0.529401389	0.165293785	0.194827375	0.168683368	0.180598492	0.343534305	0.328406446	0.344705922	0.302778246
female	Mauritius	right	0.20710807	0.770587455	1.370714469	0.60015912	0.586859706	0.593296718	0.567701166	0.189113329	0.19988449	0.186071399	0.195518237	0.35874707	0.336570679	0.356331184	0.319065536
female	Mauritius	left	0.21209234	0.776261978	1.379615525	0.605865748	0.601322919	0.595455766	0.564916075	0.19122422	0.204290874	0.18611153	0.194635355	0.36035231	0.342542172	0.359357061	0.317363982
female	Mauritius	right	0.201433546	0.723650236	1.273581395	0.555116084	0.562885446	0.558840241	0.521406043	0.178783609	0.19122422	0.173285662	0.180356745	0.323158898	0.320646698	0.339131037	0.290644761
female	Mauritius	left	0.198263197	0.718770306	1.269255273	0.551632713	0.558599455	0.558976686	0.516694664	0.174401304	0.189594901	0.17578181	0.178992291	0.329700252	0.318543833	0.332878627	0.288132561
female	Mauritius	right	0.197446901	0.733017028	1.377399424	0.584424615	0.588386653	0.58155693	0.553103744	0.179106498	0.192805885	0.175575811	0.185528834	0.354730237	0.346702316	0.357773657	0.318193214
female	Mauritius	left	0.201648579	0.741675999	1.386529686	0.594106047	0.594896857	0.588650257	0.551809691	0.181734544	0.195913209	0.178627219	0.185401027	0.361280381	0.347820634	0.359922424	0.317506248
female	Mauritius	right	0.179497288	0.736493591	1.294717878	0.544233745	0.573857785	0.547646692	0.544572499	0.181055557	0.189803879	0.182808609	0.182825546	0.320164896	0.340024351	0.317946058	0.316582573
female	Mauritius	left	0.183243062	0.73791819	1.375344587	0.592921036	0.584910233	0.572877812	0.545415677	0.18517279	0.197205211	0.172613343	0.182926846	0.358532078	0.341302366	0.356918566	0.318591577
male	Mauritius	right	0.197987573	0.780542615	1.356244172	0.581560754	0.593110473	0.587588624	0.572061753	0.199292576	0.192687664	0.199878496	0.188683879	0.333485929	0.351454131	0.337010324	0.334293788
male	Mauritius	left	0.198985332	0.7795164	1.373484528	0.5946525	0.599184378	0.588718494	0.569013588	0.19775847	0.198918564	0.192442068	0.190397298	0.345674628	0.35003124	0.347243676	0.330534984
male	Mauritius	right	0.205208719	0.759012265	1.266525074	0.557004772	0.575001079	0.548408889	0.549916344	0.190396699	0.195173131	0.185586392	0.187856044	0.313770914	0.328947094	0.312415898	0.311391167
male	Mauritius	left	0.203997673	0.758292413	1.268015592	0.55105117	0.572096264	0.55429474	0.552440061	0.186501028	0.193682613	0.189473594	0.188635178	0.316845107	0.327795331	0.309731272	0.313643881
male	Mauritius	right	0.187907031	0.751602226	1.301252734	0.56367793	0.5714297	0.55767851	0.547561501	0.19241307	0.190634825	0.186784837	0.181769494	0.322777457	0.334353318	0.325073638	0.319048321
male	Mauritius	right	0.216873566	0.805008998	1.458839499	0.639084956	0.624445319	0.621805784	0.594962375	0.202421302	0.210388785	0.191993514	0.200205397	0.376492054	0.360597823	0.379229349	0.342520274
male	Mauritius	left	0.211032375	0.800740122	1.462464785	0.639190864	0.621113314	0.619076637	0.594449132	0.201305203	0.208205466	0.191138109	0.200091343	0.380573556	0.36132288	0.377208965	0.343359385
male	Mauritius	right	0.200881733	0.752643496	1.407729786	0.591669713	0.59611103	0.612126931	0.56094794	0.179737549	0.199475848	0.187549793	0.185880306	0.36567377	0.34451361	0.371073645	0.326468762
male	Mauritius	left	0.205738425	0.760966971	1.419863528	0.601910304	0.603396069	0.612438463	0.568416702	0.182565294	0.20200005	0.188292676	0.188108952	0.372471541	0.347932465	0.368964818	0.330494704
male	Mauritius	right	0.196678638	0.757411658	1.42849646	0.605869812	0.596746918	0.607248035	0.57233045	0.181706128	0.198432739	0.184666174	0.192606616	0.376638495	0.349763153	0.371133435	0.330961377
male	Mauritius	left	0.196694299	0.755610571	1.424306976	0.604374127	0.591923138	0.611500165	0.568438538	0.181353741	0.197070178	0.186349799	0.190836853	0.377468561	0.346207965	0.371329205	0.329301245
male	Mauritius	right	0.212495048	0.771354092	1.441383252	0.620419655	0.613770959	0.612958675	0.577722087	0.187930973	0.206132155	0.182192335	0.195098628	0.377193189	0.354411626	0.378908011	0.330870427
male	Mauritius	left	0.211665263	0.763470564	1.439488767	0.610432752	0.615152888	0.611013222	0.57765912	0.181419731	0.206715994	0.181106583	0.194228256	0.377221365	0.354086588	0.374525236	0.333655578
male	Mauritius	right	0.195205237	0.749228354	1.386226288	0.57623629	0.584183617	0.606664324	0.563190084	0.176021491	0.194693775	0.186431702	0.192081386	0.354623896	0.34394615	0.36675734	0.320898902
male	Mauritius	left	0.193828225	0.751919429	1.383173255	0.596749836	0.590816881	0.585749477	0.555203414	0.188217884	0.199108082	0.17637558	0.188217884	0.355520921	0.34313568	0.364412485	0.320104169
male	Mauritius	right	0.219771133	0.811311929	1.456477511	0.636234675	0.62416418	0.629522725	0.597229823	0.200256904	0.211611352	0.194237394	0.205206279	0.378253423	0.359880148	0.381361537	0.336982403
male	Mauritius	left	0.215385222	0.806315406	1.391086242	0.597915786	0.616510674	0.605535684	0.59239908	0.200988372	0.206238006	0.1998867	0.199202328	0.34306233	0.356657964	0.351316524	0.340049424
male	Mauritius	right	0.182503546	0.735288092	1.299568259	0.560301275	0.555477806	0.554839682	0.546300077	0.19470298	0.174939896	0.189973353	0.175671862	0.319934871	0.334808798	0.322083849	0.322740741
male	Mauritius	left	0.186472389	0.746519654	1.305498492	0.56278682	0.568348117	0.559353244	0.547564025	0.19274597	0.182828781	0.191604489	0.179340414	0.324244619	0.33910214	0.320856702	0.321295031
male	Mauritius	right	0.208953185	0.784121902	1.45046849	0.612434749	0.621451227	0.622931894	0.586359436	0.188106963	0.209981859	0.187187391	0.19884569	0.371078351	0.358555031	0.382027489	0.338807619
male	Mauritius	left	0.20760948	0.795852876	1.419995928	0.608582676	0.608251956	0.623564292	0.582654228	0.195240552	0.204856236	0.198481608	0.19727448	0.36251046	0.352018368	0.369472116	0.335994984
male	Mauritius	right	0.197114504	0.731047515	1.380430894	0.59779068	0.582555407	0.574742053	0.553113337	0.180720275	0.194497261	0.169928943	0.185901036	0.364011743	0.33884476	0.359483374	0.318091017
male	Mauritius	left	0.202227843	0.732446648	1.366662778	0.597924219	0.579634094	0.57611946	0.547269846	0.181498515	0.194177694	0.172193696	0.184576742	0.362825585	0.335573532	0.353887036	0.314376625
male	Mauritius	right	0.177610614	0.733981873	1.390767615	0.580396185	0.583215277	0.586449402	0.551915527	0.176725732	0.195613647	0.176811871	0.184830621	0.36026427	0.343020825	0.364539893	0.322942627
male	Mauritius	right	0.178898361	0.751436961	1.373963312	0.58773874	0.583056737	0.584521909	0.548580167	0.185250169	0.197839192	0.183195654	0.185151945	0.358942666	0.339862685	0.356323364	0.318834597
male	Mauritius	left	0.184240953	0.758296188	1.378638027	0.577594017	0.591865443	0.59511348	0.556195185	0.181499643	0.198603756	0.190903167	0.187289622	0.353645604	0.346509891	0.354252015	0.324230517
male	Mauritius	right	0.182154613	0.714540499	1.350167397	0.565895271	0.560477586	0.58036651	0.539745911	0.171977392	0.185533644	0.177828492	0.179200972	0.35232611	0.329563806	0.353818983	0.314458497
male	Mauritius	left	0.179593765	0.709939752	1.349129961	0.575438137	0.558599474	0.567546012	0.536712408	0.175799474	0.185361087	0.170183924	0.178595267	0.3551536	0.327011944	0.352285915	0.314678503
male	Mauritius	right	0.17939727	0.742117974	1.329985176	0.56306289	0.58079814	0.557187306	0.550051476	0.185790306	0.192300186	0.182118066	0.181909416	0.333773232	0.343755048	0.330117684	0.322339212
male	Mauritius	left	0.188114205	0.756082368	1.311447433	0.570108964	0.58392058	0.552818548	0.548372934	0.196297587	0.194830103	0.183444152	0.181510526	0.323105483	0.341181435	0.326040451	0.321120063
male	Mauritius	right	0.200432287	0.778532966	1.331235561	0.582944861	0.596791432	0.562213115	0.567853369	0.197519002	0.200965824	0.187923795	0.192124344	0.331199809	0.346638523	0.326762131	0.326635098
male	Mauritius	left	0.196371779	0.785663059	1.349213643	0.581426556	0.604070627	0.577133508	0.568204319	0.197911294	0.201984412	0.194383604	0.191383749	0.333195104	0.352927292	0.334813794	0.328277452
male	Mauritius	right	0.166708721	0.720089059	1.34144668	0.549960264	0.565028031	0.555006419	0.55782555	0.180892749	0.175899617	0.182492318	0.180804375	0.328963392	0.348025665	0.330253653	0.334203971
male	Mauritius	left	0.170651143	0.726724053	1.336273812	0.565654718	0.575184733	0.545360275	0.547043566	0.189029224	0.186448179	0.173223557	0.178023093	0.331590994	0.345040055	0.332462853	0.32717991
male	Mauritius	right	0.19930049	0.769139305	1.45899565	0.622450328	0.608077162	0.613029862	0.583488553	0.189188395	0.201741066	0.184625232	0.193584612	0.381453346	0.357604066	0.379529504	0.340408734
male	Mauritius	left	0.197306164	0.772960175	1.458869578	0.619978063	0.607388238	0.617633209	0.583766579	0.188745083	0.202641102	0.187202829	0.194371161	0.382116926	0.355867141	0.379000944	0.341884567
male	Mauritius	right	0.225469032	0.786283574	1.479229678	0.631250111	0.647044526	0.618855256	0.593448812	0.189036582	0.216571511	0.182515745	0.198159736	0.383503434	0.373447656	0.381134271	0.341144317
male	Mauritius	left	0.227759125	0.801467798	1.476522821	0.637294855	0.639213403	0.63473418	0.594107935	0.19525343	0.214525055	0.192919849	0.198769464	0.384970477	0.367531262	0.383232037	0.340789044
male	Mauritius	right	0.192990326	0.741280188	1.363109192	0.589127539	0.572784637	0.585000702	0.550075287	0.1823091	0.192457831	0.178565973	0.187947284	0.357022314	0.333443744	0.358541492	0.314101642
male	Mauritius	left	0.194555252	0.737130838	1.351302692	0.583665757	0.5789848	0.574703243	0.545235583	0.18396319	0.195250207	0.173075573	0.184841868	0.347860573	0.334137223	0.357070715	0.312234181
male	Mauritius	left	0.193146942	0.766385767	1.417016492	0.611633289	0.605768011	0.596778241	0.56198595	0.191157916	0.20432934	0.180116473	0.190782037	0.368588422	0.352605737	0.371893024	0.323929309
male	Mauritius	left	0.210853113	0.776400276	1.409826913	0.594666874	0.612089579	0.615873453	0.574081986	0.182946083	0.209816961	0.18682206	0.196815171	0.364541332	0.348461786	0.371080603	0.325743192
male	Mauritius	right	0.203444034	0.748658313	1.374747341	0.597182051	0.590086422	0.585551389	0.553644195	0.185866926	0.198384542	0.177413872	0.186992972	0.356108043	0.341207221	0.360357708	0.317074369
male	Mauritius	left	0.203336057	0.758808148	1.399126998	0.607918047	0.6005679	0.597243752	0.555163585	0.188134443	0.202942713	0.181902629	0.185828363	0.367083131	0.346043047	0.364561097	0.321439723
male	Mauritius	right	0.199309611	0.73412527	1.358909631	0.575570974	0.587175878	0.57981536	0.54939854	0.175117379	0.196285582	0.174879448	0.187842862	0.350273134	0.341554106	0.355553672	0.311528721
male	Mauritius	left	0.203996952	0.725617822	1.353067504	0.567439797	0.58577806	0.579606749	0.549468146	0.167625935	0.196084232	0.175485191	0.186422464	0.35356722	0.338261148	0.347793073	0.313446063
male	Mauritius	right	0.218789766	0.77678757	1.363901409	0.59968233	0.59984847	0.597331449	0.562167918	0.194225967	0.201818565	0.190454589	0.190288449	0.347506731	0.34457436	0.353230254	0.318590064
male	Mauritius	left	0.215884755	0.790565391	1.345821904	0.595320988	0.609764794	0.583771269	0.562935611	0.203997688	0.200331252	0.199177168	0.187059284	0.335927261	0.354321586	0.332198681	0.323374376
male	Mauritius	right	0.209281215	0.76620453	1.30128492	0.55599258	0.59343999	0.57279612	0.55409757	0.187312515	0.199068285	0.195311805	0.184511925	0.320801715	0.341277885	0.321338355	0.317866965
male	Mauritius	left	0.204785802	0.763250046	1.32688881	0.58013046	0.593450676	0.570791286	0.550118244	0.19408623	0.199210674	0.187008822	0.18294432	0.33183696	0.342444726	0.335033478	0.317573646
male	Mauritius	right	0.208782573	0.796368365	1.332565171	0.584680976	0.604040768	0.572189421	0.576389971	0.199941093	0.205191781	0.193682613	0.197552878	0.329099534	0.348069759	0.328311931	0.327083947
male	Mauritius	left	0.208103048	0.806334435	1.348658176	0.591280155	0.614107764	0.578713484	0.578568844	0.203032137	0.208179622	0.197229517	0.19789316	0.334263234	0.353066445	0.33128535	0.330043147
male	Mauritius	right	0.189845035	0.746389162	1.298063882	0.568377406	0.565982471	0.553521736	0.545992271	0.196446573	0.183508619	0.185938904	0.180495066	0.320346927	0.335724003	0.32315722	0.318835731
male	Mauritius	left	0.190345886	0.741541026	1.28681644	0.549315056	0.574196539	0.549179554	0.54559723	0.183570805	0.189515938	0.184578599	0.183875684	0.319987051	0.337864794	0.314533111	0.314431485
male	Mauritius	right	0.209129796	0.770275836	1.326721664	0.569919769	0.598154917	0.569301543	0.568302219	0.192751039	0.199102677	0.18935503	0.189067089	0.322951148	0.346536897	0.32838815	0.328845468
male	Mauritius	left	0.215198649	0.773563744	1.338974672	0.589177726	0.596455556	0.575438352	0.566192844	0.199397079	0.196329564	0.190890524	0.186946576	0.334608336	0.346070704	0.332013408	0.326282224
male	Mauritius	right	0.225774328	0.816133584	1.371646122	0.607269371	0.627466061	0.597148514	0.581201863	0.214500918	0.204902313	0.204767248	0.191963105	0.332223402	0.365143197	0.34059742	0.333682102
male	Mauritius	left	0.223577273	0.809524413	1.367909329	0.605126342	0.620838881	0.595140551	0.579437016	0.211493476	0.202858332	0.204154954	0.191017651	0.336536472	0.360875149	0.337499934	0.332997774
female	Mauritius	right	0.213023304	0.772614258	1.330076982	0.590454462	0.592340658	0.567636498	0.564848934	0.198960294	0.199335864	0.185047512	0.189270588	0.33413211	0.33826338	0.334065342	0.32361615
female	Mauritius	left	0.211555798	0.774772087	1.334240756	0.57264692	0.592414297	0.585235757	0.569823009	0.192465808	0.195993498	0.197260299	0.189052483	0.333001565	0.343391094	0.329473876	0.328374222
male	Mauritius	right	0.209877322	0.81785767	1.411053553	0.619614326	0.62545871	0.605624331	0.587643717	0.214845049	0.203758982	0.207229085	0.192024554	0.349293285	0.368716731	0.349156307	0.343887229
male	Mauritius	left	0.210928532	0.814416203	1.411161868	0.61773303	0.620035403	0.607404457	0.590884245	0.211515591	0.202214372	0.207369485	0.193316756	0.351795218	0.365499381	0.348832404	0.345034865
male	Mauritius	right	0.19766532	0.767074878	1.407447241	0.601523712	0.597968524	0.60324649	0.569065002	0.188730365	0.200946429	0.184321619	0.193076465	0.360350409	0.348987903	0.370373846	0.327735083
male	Mauritius	left	0.196569006	0.769345813	1.408833295	0.606739032	0.597757092	0.602439917	0.567428363	0.189983295	0.202293329	0.185159515	0.191909674	0.365369958	0.347421741	0.367946295	0.3280953
male	Mauritius	right	0.200014249	0.806783706	1.39703985	0.604611515	0.619910987	0.594336002	0.584557828	0.205552405	0.207609193	0.19483856	0.198783548	0.343736558	0.36325919	0.353464156	0.336579946
male	Mauritius	left	0.200844447	0.808979927	1.388003368	0.586516084	0.621022131	0.604640648	0.585241294	0.198867222	0.205648757	0.207253085	0.197210863	0.342606286	0.364034897	0.343907092	0.337455094
male	Mauritius	right	0.2182748	0.799102633	1.424004168	0.613707955	0.615068455	0.616746678	0.595451178	0.195219611	0.208311374	0.192514903	0.203056746	0.362096818	0.352467406	0.370129474	0.33931047
male	Mauritius	right	0.183418013	0.717037746	1.365807165	0.567879794	0.577125447	0.584419677	0.536452443	0.17023804	0.191341734	0.177028677	0.178429295	0.35523765	0.339429551	0.357928725	0.31321124
male	Mauritius	left	0.180113674	0.701513049	1.355985129	0.571579463	0.568868058	0.56439233	0.532413026	0.170467182	0.188423558	0.165097836	0.177524473	0.354399736	0.335664309	0.35414769	0.311773393
male	Mauritius	right	0.211633971	0.821333384	1.511526492	0.638642542	0.650651525	0.649217617	0.605608098	0.196788343	0.219559432	0.195954494	0.209031115	0.387568298	0.380539029	0.399351284	0.344067881
male	Mauritius	left	0.211937098	0.820932741	1.499343934	0.64361555	0.644046901	0.642473269	0.601686641	0.200570202	0.216745862	0.196983598	0.206633079	0.387576812	0.373669738	0.39494173	0.343155653
male	Mauritius	right	0.212212528	0.827792217	1.379772811	0.589842262	0.638305199	0.603965941	0.587247249	0.203244843	0.21582853	0.2086731	0.200045744	0.339240555	0.369104478	0.336688083	0.334739696
male	Mauritius	left	0.20326683	0.813033936	1.408671264	0.598808808	0.640113162	0.6075888	0.578060652	0.199569552	0.215852598	0.202365462	0.195246324	0.35007297	0.371881068	0.352518348	0.334198878
male	Mauritius	right	0.201079859	0.755081026	1.31648004	0.573294268	0.576237868	0.566492047	0.556211026	0.193690645	0.189676644	0.188830682	0.182883055	0.327801432	0.337314183	0.327050426	0.324313999
male	Mauritius	left	0.199654365	0.751864681	1.316752275	0.560829163	0.579725965	0.564989693	0.562318105	0.186543167	0.190805795	0.188738293	0.185777426	0.327056755	0.339342654	0.323968263	0.326384604
male	Mauritius	left	0.211517299	0.79587304	1.468557166	0.62803858	0.625609249	0.621329715	0.600586383	0.19275203	0.212991444	0.18647187	0.203657697	0.380337029	0.359856938	0.382352698	0.346010501
female	Mauritius	right	0.198738865	0.755003112	1.448708852	0.607317812	0.606866543	0.605490173	0.582415285	0.181237149	0.201784931	0.17744649	0.194534542	0.375230169	0.356111406	0.378960659	0.338406619
female	Mauritius	left	0.2052664	0.766813362	1.460222675	0.620611476	0.617363377	0.607701404	0.586259459	0.185014426	0.20780351	0.176445132	0.197550293	0.382325229	0.35779235	0.380918218	0.339186878
female	Mauritius	right	0.186798923	0.692494003	1.297751271	0.560588481	0.54378177	0.54714471	0.525137824	0.171813472	0.1799692	0.164911857	0.175799474	0.341014874	0.317969551	0.336869112	0.301897734
female	Mauritius	left	0.18968932	0.702834849	1.309090004	0.569241069	0.55609257	0.551276962	0.524610139	0.177248999	0.185589758	0.164958182	0.175037911	0.339736428	0.323479816	0.342167838	0.303705922
female	Mauritius	right	0.190403766	0.76351449	1.352354261	0.57451268	0.587329275	0.582345546	0.561641816	0.194998565	0.186812949	0.198589383	0.183113593	0.334669601	0.35314829	0.335239428	0.329296942
female	Mauritius	left	0.193525246	0.773467923	1.344044797	0.579335635	0.596419554	0.565781236	0.569067939	0.198971287	0.195892712	0.189145865	0.189458059	0.331219897	0.350974804	0.331237241	0.330612854
female	Mauritius	right	0.209172766	0.784174901	1.38954187	0.611310207	0.602391297	0.605010213	0.563780524	0.194440348	0.205516013	0.190297109	0.19392143	0.360891535	0.346118577	0.363323965	0.319207793
female	Mauritius	left	0.213013708	0.786252533	1.401096454	0.611782074	0.609746063	0.610192419	0.568250598	0.193092126	0.208072467	0.188832166	0.196255774	0.361775616	0.348948749	0.370256384	0.320115704
female	Mauritius	right	0.188131402	0.757330391	1.370771037	0.58480021	0.593255646	0.5936158	0.54416828	0.186068701	0.199026063	0.187861286	0.18437434	0.35367132	0.345985304	0.356961819	0.314152594
female	Mauritius	left	0.184109114	0.744446563	1.353732842	0.572911838	0.589277458	0.579392294	0.540320404	0.181041588	0.196519024	0.184133786	0.182752166	0.350569675	0.344952731	0.346112305	0.312098132
female	Mauritius	right	0.21174543	0.760389552	1.395110808	0.601352037	0.607100481	0.593435466	0.564950763	0.189939555	0.199974411	0.184971969	0.185503617	0.355714047	0.353761902	0.357799104	0.327835755
female	Mauritius	left	0.212286282	0.776066589	1.427773607	0.615347825	0.612548446	0.616158172	0.571662771	0.190742519	0.20469849	0.19191302	0.18871256	0.373029603	0.353630393	0.369223429	0.331890183
female	Mauritius	right	0.22085235	0.778366907	1.411871649	0.62092063	0.613504852	0.605572241	0.570670319	0.193601129	0.206404504	0.184165002	0.194196271	0.367546924	0.351689532	0.369590765	0.323044427
female	Mauritius	left	0.209685614	0.779455389	1.412607745	0.613442206	0.606394476	0.605666211	0.575830823	0.192395184	0.204650403	0.185621533	0.196788269	0.366012085	0.349199335	0.369716058	0.327680267
female	Mauritius	right	0.22085235	0.778366907	1.411871649	0.62092063	0.613504852	0.605572241	0.570670319	0.193601129	0.206404504	0.184165002	0.194196271	0.367546924	0.351689532	0.369590765	0.323044427
female	Mauritius	left	0.220078704	0.771641651	1.41448576	0.614361439	0.610293582	0.606386905	0.574765078	0.18834175	0.205280917	0.183544749	0.194474235	0.37058939	0.349774246	0.367480934	0.326641191
female	Mauritius	right	0.204266693	0.735853436	1.351378638	0.578916162	0.579566119	0.586410248	0.546199036	0.177790723	0.194893213	0.178495496	0.184674005	0.350608881	0.333858777	0.355557953	0.311353027
female	Mauritius	left	0.208701602	0.729782037	1.360886221	0.585121876	0.583490342	0.580466766	0.549909187	0.173870602	0.196921629	0.170802121	0.188187685	0.356026103	0.334651514	0.358712894	0.31149571
female	Mauritius	right	0.193757745	0.754467273	1.391080847	0.596942688	0.591414136	0.593833856	0.556739307	0.186788324	0.197602673	0.181118817	0.188957458	0.35919928	0.345996533	0.365831976	0.320053058
female	Mauritius	left	0.202181085	0.766455215	1.414503885	0.59666955	0.606402982	0.610618985	0.569074606	0.180002263	0.20436312	0.187249735	0.194840098	0.369496376	0.351775138	0.367454615	0.325777756
male	Mauritius	right	0.1938987	0.745179932	1.429209064	0.616645007	0.588140857	0.594374182	0.568728278	0.187806329	0.193248743	0.175175232	0.188949628	0.377570361	0.346810938	0.373333893	0.331493872
male	Mauritius	left	0.192919849	0.737905109	1.434471368	0.594413336	0.587162006	0.614029517	0.569323419	0.172418787	0.193037311	0.1837578	0.188691211	0.378282965	0.346411566	0.377225806	0.332551031
